# Supplementary material for: Experimental Generation of SNP Haplotype Signatures in Patients with Sickle Cell Anaemia
Source: PLoS One. 2010 Sep 24;5(9):e13004. doi: 10.1371/journal.pone.0013004 (PMC2945316; doi:10.1371/journal.pone.0013004)
Supplement: Table S2 — Individual digital-array haplotyping experiments of patient samples with SNP marker pair rs9402685–rs11759553. For patient 48, no ‘T’ allele was detected for rs11759553. This conflict between the digital-array result and the original genotyping result (‘A T’ heterozygous) was subsequently resolved and the correct genotype was shown to be indeed ‘A A’ homozygous, in agreement with the digital array data. (0.02 MB XLS) [file pone.0013004.s003.xls]

## Sheet: Table_S2
Patient ID	VIC allele	VIC Targets	FAM allele	FAM Targets	% co-localization		haplotypes
12	rs9402685-T	51	rs11759553-T	51	0.0784314	(in repulsion)	T-A and C-T
	rs9402685-C	57	rs11759553-T	46	0.608696	(in phase)	T-A and C-T
15	rs9402685-T	67	rs11759553-T	56	0.0357143	(in repulsion)	T-A and C-T
	rs9402685-C	48	rs11759553-T	47	0.531915	(in phase)	T-A and C-T
26	rs9402685-T	51	rs11759553-T	39	0.025641	(in repulsion)	T-A and C-T
	rs9402685-C	46	rs11759553-T	36	0.777778	(in phase)	T-A and C-T
28	rs9402685-T	27	rs11759553-T	31	1	(in phase)	T-T and C-A
	rs9402685-C	41	rs11759553-T	31	0.0645161	(in repulsion)	T-T and C-A
30	rs9402685-T	34	rs11759553-T	41	0.0882353	(in repulsion)	T-A and C-T
	rs9402685-C	40	rs11759553-T	38	0.789474	(in phase)	T-A and C-T
31	rs9402685-T	47	rs11759553-T	51	0.0851064	(in repulsion)	T-A and C-T
	rs9402685-C	51	rs11759553-T	53	0.803922	(in phase)	T-A and C-T
35	rs9402685-T	33	rs11759553-T	33	0.030303	(in repulsion)	T-A and C-T
	rs9402685-C	42	rs11759553-T	39	0.871795	(in phase)	T-A and C-T
41	rs9402685-T	31	rs11759553-T	25	0.12	(in repulsion)	T-A and C-T
	rs9402685-C	36	rs11759553-T	27	0.777778	(in phase)	T-A and C-T
42	rs9402685-T	35	rs11759553-T	53	0.0285714	(in repulsion)	T-A and C-T
	rs9402685-C	43	rs11759553-T	49	0.651163	(in phase)	T-A and C-T
48	rs9402685-T	53	rs11759553-T	0	n_a		T-A and C-A
	rs9402685-C	22	rs11759553-T	0	n_a		T-A and C-A
50	rs9402685-T	55	rs11759553-T	47	0.914894	(in phase)	T-T and C-A
	rs9402685-C	47	rs11759553-T	42	0.0238095	(in repulsion)	T-T and C-A
59	rs9402685-T	57	rs11759553-T	50	0.84	(in phase)	T-T and C-A
	rs9402685-C	46	rs11759553-T	37	0.0540541	(in repulsion)	T-T and C-A
61	rs9402685-T	55	rs11759553-T	46	0.0434783	(in repulsion)	T-A and C-T
	rs9402685-C	48	rs11759553-T	58	0.6875	(in phase)	T-A and C-T
66	rs9402685-T	69	rs11759553-T	64	0.09375	(in repulsion)	T-A and C-T
	rs9402685-C	55	rs11759553-T	48	0.729167	(in phase)	T-A and C-T
